# Supplementary material for: C11-hydroxy and C11-oxo C19 and C21 Steroids: Pre-Receptor Regulation and Interaction with Androgen and Progesterone Steroid Receptors
Source: Int J Mol Sci. 2023 Dec 20;25(1):101. doi: 10.3390/ijms25010101 (PMC10778819; doi:10.3390/ijms25010101)
Supplement: Supplementary file 1 [file ijms-25-00101-s001.zip]

Archive with 1 entries (1 files):
- ijms-2736103-supplementary.pdf
